# Supplementary material for: Model Construction and Analysis of Respiration in Halobacterium salinarum
Source: PLoS One. 2016 Mar 24;11(3):e0151839. doi: 10.1371/journal.pone.0151839 (PMC4806987; doi:10.1371/journal.pone.0151839)
Supplement: S1 Matlab Code — We provide a set of scripts that can be used to plot the model output using the parameter sets in Tables 2 and 3. An example of parameter estimation to obtain parameter set EN3 is provided. Also provided are scripts that can be used for converting experimental measurements into different units. (ZIP) [file pone.0151839.s002.zip]

Archive with 36 entries (33 files):
- S1_Matlab_Codes/
- S1_Matlab_Codes/compute_alg_variables.m
- __MACOSX/
- __MACOSX/S1_Matlab_Codes/
- __MACOSX/S1_Matlab_Codes/._compute_alg_variables.m
- S1_Matlab_Codes/initializer.m
- __MACOSX/S1_Matlab_Codes/._initializer.m
- S1_Matlab_Codes/molperkgcellwater_to_molperliter.m
- __MACOSX/S1_Matlab_Codes/._molperkgcellwater_to_molperliter.m
- S1_Matlab_Codes/molperkgcellwater_to_molperlitercellwater.m
- __MACOSX/S1_Matlab_Codes/._molperkgcellwater_to_molperlitercellwater.m
- S1_Matlab_Codes/molperkgcellwater_to_molpermgprot.m
- __MACOSX/S1_Matlab_Codes/._molperkgcellwater_to_molpermgprot.m
- S1_Matlab_Codes/molperliter_to_molperkgcellwater.m
- __MACOSX/S1_Matlab_Codes/._molperliter_to_molperkgcellwater.m
- S1_Matlab_Codes/molperliter_to_molperlitercellwater.m
- __MACOSX/S1_Matlab_Codes/._molperliter_to_molperlitercellwater.m
- S1_Matlab_Codes/molperliter_to_molpermgprot.m
- __MACOSX/S1_Matlab_Codes/._molperliter_to_molpermgprot.m
- S1_Matlab_Codes/molperlitercellwater_to_molperkgcellwater.m
- __MACOSX/S1_Matlab_Codes/._molperlitercellwater_to_molperkgcellwater.m
- S1_Matlab_Codes/molperlitercellwater_to_molperliter.m
- __MACOSX/S1_Matlab_Codes/._molperlitercellwater_to_molperliter.m
- S1_Matlab_Codes/molpermgprot_to_molperkgcellwater.m
- __MACOSX/S1_Matlab_Codes/._molpermgprot_to_molperkgcellwater.m
- S1_Matlab_Codes/molpermgprot_to_molperliter.m
- __MACOSX/S1_Matlab_Codes/._molpermgprot_to_molperliter.m
- S1_Matlab_Codes/paramest.m
- __MACOSX/S1_Matlab_Codes/._paramest.m
- S1_Matlab_Codes/plot_figs.m
- __MACOSX/S1_Matlab_Codes/._plot_figs.m
- S1_Matlab_Codes/README
- __MACOSX/S1_Matlab_Codes/._README
- S1_Matlab_Codes/resrhs.m
- __MACOSX/S1_Matlab_Codes/._resrhs.m
- __MACOSX/._S1_Matlab_Codes
