# Supplementary material for: Model Construction and Analysis of Respiration in Halobacterium salinarum
Source: PLoS One. 2016 Mar 24;11(3):e0151839. doi: 10.1371/journal.pone.0151839 (PMC4806987; doi:10.1371/journal.pone.0151839)
Supplement: S1 Matlab Code — We provide a set of scripts that can be used to plot the model output using the parameter sets in Tables 2 and 3. An example of parameter estimation to obtain parameter set EN3 is provided. Also provided are scripts that can be used for converting experimental measurements into different units. (ZIP) [file pone.0151839.s002.zip › S1_Matlab_Codes/compute_alg_variables.m]

function [Ho,ADP,Ko,Nao,dpH,deltamuH,pmf,dpK,deltamuK,dpNa,deltamuNa] = compute_alg_variables(p, m)
%  Given the values of the model variables, this function computes the 
% algebraic variables.  Algebraic variables are defined in Table 1 of the main text.
%
% Inputs:
%     p = auxilliary parameters and constant values returned by initializer.m
%     m = matrix of model variable values, one column for each of variable.  This
%         could be the matrix returned by the ODE solver
%
% Ricardo C.H. del Rosario
% rcdelros@gmail.com 
%
% Citation: Talaue C.O., del Rosario R.C.H., Mendoza E.M., Pfeiffer F.,
%           and Oesterhelt D., "Model Construction and Analysis of Respiration
%           in Halobacterium salinarum", PLOS ONE.

Hi     = m(:,1);
ATP    = m(:,2);
Ki     = m(:,3);
Nai    = m(:,4);
mempot = m(:,5);

Ho  = (p.Htotal_moles  - Hi*p.cellvol_1OD1ml)/p.noncellvol_1OD1ml;
Nao = (p.Natotal_moles - Nai*p.cellvol_1OD1ml)/p.noncellvol_1OD1ml;
Ko  = (p.Ktotal_moles  - Ki*p.cellvol_1OD1ml)/p.noncellvol_1OD1ml;

dpH = -log10(Ho./Hi);

deltamuH = p.F*mempot - p.R*p.T/log10(exp(1))*dpH;

pmf = deltamuH/p.F; 

dpK = -log10(Ko./Ki);

deltamuK = p.F*mempot - p.R*p.T/log10(exp(1))*dpK;

dpNa = -log10(Nao./Nai);

deltamuNa = p.F*mempot - p.R*p.T/log10(exp(1))*dpNa;

ADP = p.ATPADPsum_molperliter - ATP;
