# Supplementary material for: Model Construction and Analysis of Respiration in Halobacterium salinarum
Source: PLoS One. 2016 Mar 24;11(3):e0151839. doi: 10.1371/journal.pone.0151839 (PMC4806987; doi:10.1371/journal.pone.0151839)
Supplement: S1 Matlab Code — We provide a set of scripts that can be used to plot the model output using the parameter sets in Tables 2 and 3. An example of parameter estimation to obtain parameter set EN3 is provided. Also provided are scripts that can be used for converting experimental measurements into different units. (ZIP) [file pone.0151839.s002.zip › S1_Matlab_Codes/initializer.m]

function p = initializer()
% Auxiliary function used by the scripts for unit conversion in H. salinarum
% The parameters from Figure 6 of the main text are incorporated here
%
% Ricardo C.H. del Rosario
% rcdelros@gmail.com
%
% Citation: Talaue C.O., del Rosario R.C.H., Mendoza E.M., Pfeiffer F.,
%           and Oesterhelt D., "Model Construction and Analysis of Respiration
%           in Halobacterium salinarum", PLOS ONE.

p.nmol_to_mmol = 1e-6;
p.mol_to_nmol  = 1e9;
p.nmol_to_mol  = 1e-9;
p.mmol_to_mol  = 1e-3;
p.mol_to_mmol  = 1/p.mmol_to_mol;
p.fg_to_g  = 1e-15;
p.fg_to_kg = 1e-18;
p.fg_to_mg = 1e-12;
p.liter_to_kg = 0.998;
p.kg_to_liter = 1/p.liter_to_kg;
p.l_to_fl = 1e15;
p.fl_to_l = 1e-15;

p.Avogno = 6.0221415e23;
p.eleccharge = 1.60217653e-19; %C
p.R = 8.314472;  %J/mol/K
p.T = 25 + 273; %30C to Kelvin
p.F = 96492; % C/mol

p.fgwaterpercell = 588.2352941176471;
p.kgwaterpercell = p.fgwaterpercell*p.fg_to_kg;
p.literwaterpercell = p.kgwaterpercell*p.kg_to_liter;
p.flwaterpercell = p.literwaterpercell*p.l_to_fl;
p.literwatersuspension = 1e-3;
p.fgprotpercell = 294.48;
p.mgprotpercell = p.fgprotpercell*p.fg_to_mg;
p.kgprotpercell = p.fgprotpercell*p.fg_to_kg;

p.cellmemcap = 3.5992e-14; %F

p.memthickangstrom = 60;
p.memthickcm = p.memthickangstrom*1e-10*1e2;
p.memvol_fl = 0.05;
p.memvol_liter = p.memvol_fl*1e-15;
p.cellsurfarea_um2 = 8.13;
p.cellsurfarea_cm2 = p.cellsurfarea_um2/1e-8;
p.cellvol_fl = 1;
p.cellvol_liter = p.cellvol_fl*1e-15;
p.intracellwatervol_fl = 0.59;
p.intracellwatervol_liter = p.intracellwatervol_fl*1e-15;
p.intracellvol_fl = 0.95;
p.intracellvol_liter = p.intracellvol_fl*1e-15;
p.litervolumepercell = p.cellvol_liter;

p.cellcount1OD1ml = 1.36e9;
p.cellvol_1OD1ml = p.cellvol_liter*p.cellcount1OD1ml;
p.noncellvol_1OD1ml = p.literwatersuspension - p.cellvol_1OD1ml;

p.Pifixmmolperkgcellwater = 52;
p.Pifix_molperlitercellwater = p.Pifixmmolperkgcellwater*p.mmol_to_mol* ...
    p.kgwaterpercell/p.literwaterpercell;
p.Pifix_molperliter = p.Pifix_molperlitercellwater*p.literwaterpercell/p.litervolumepercell;

p.ATPADPsum_mmolperkgcellwater = 3.6;
p.ATPADPsum_molperlitercellwater = p.ATPADPsum_mmolperkgcellwater*p.mmol_to_mol* ...
    p.kgwaterpercell/p.literwaterpercell;

p.ATPADPsum_molperliter = p.ATPADPsum_molperlitercellwater*p.literwaterpercell/p.litervolumepercell;

p.protonperATP = 4;
p.protonperNa = 2;
