# Supplementary material for: Model Construction and Analysis of Respiration in Halobacterium salinarum
Source: PLoS One. 2016 Mar 24;11(3):e0151839. doi: 10.1371/journal.pone.0151839 (PMC4806987; doi:10.1371/journal.pone.0151839)
Supplement: S1 Matlab Code — We provide a set of scripts that can be used to plot the model output using the parameter sets in Tables 2 and 3. An example of parameter estimation to obtain parameter set EN3 is provided. Also provided are scripts that can be used for converting experimental measurements into different units. (ZIP) [file pone.0151839.s002.zip › S1_Matlab_Codes/molperkgcellwater_to_molpermgprot.m]

function y = molperkgcellwater_to_molpermgprot(molperkgcellwater, p)
y = molperkgcellwater*p.kgwaterpercell/p.mgprotpercell;
