# Supplementary material for: Model Construction and Analysis of Respiration in Halobacterium salinarum
Source: PLoS One. 2016 Mar 24;11(3):e0151839. doi: 10.1371/journal.pone.0151839 (PMC4806987; doi:10.1371/journal.pone.0151839)
Supplement: S1 Matlab Code — We provide a set of scripts that can be used to plot the model output using the parameter sets in Tables 2 and 3. An example of parameter estimation to obtain parameter set EN3 is provided. Also provided are scripts that can be used for converting experimental measurements into different units. (ZIP) [file pone.0151839.s002.zip › S1_Matlab_Codes/paramest.m]

function [optimparams, fvals] = paramest()
% Function to perform parameter estimation of the model of respiration
% in Halobacterium salinarum
%
% The parameter set EN3 is obtained in this example
%
% Ricardo C.H. del Rosario
% rcdelros@gmail.com
%
% Citation: Talaue C.O., del Rosario R.C.H., Mendoza E.M., Pfeiffer F.,
%           and Oesterhelt D., "Model Construction and Analysis of Respiration
%           in Halobacterium salinarum", PLOS ONE.
warning off all

% Auxilliary parameters and constants
p = initializer();

% Data points used in the cost function
Kdata = [0 	 2304.688
    4.792332 	 2437.5
    10 	 2601.563
    20 	 2828.125
    40 	 2828.125
    60 	 2937.5]; %minutes, mmoles/liter

Nadata = [0 	 1851.563
    4.792332 	 1695.313
    10 	 1718.75
    20 	 1492.188
    60 	 1296.875]; %minutes, mmoles/liter

tspan_idx_K  = [1 2 3 4 5 6];
tspan_idx_Na = [1 2 3 4 6];
tspanK = Kdata(tspan_idx_K, 1)*60;

ATPfinalmmolperkgcellwater = 3.7;  
ATPfinalmolperliter = ATPfinalmmolperkgcellwater*p.mmol_to_mol* ...
    p.kgwaterpercell/p.litervolumepercell;
ATPdata = ATPfinalmolperliter;

pmf_final_data = 280/1e3; % 280 mV is steady state pmf

% ODE Initial conditions
Hiinit     = 10^(-7);   %mol/liter
Hoinit     = 10^(-6.5); %mol/liter
Kiinit     = 2.3 ;      %mol/liter
Naiinit    = 1.9 ;      %mol/liter
mempotinit = 80/1000;   %Volts
Koinit     = 0.0220;    %mol/liter
Naoinit    = 3.8;       %mol/liter

Hiinit_moles = Hiinit*p.cellvol_1OD1ml;
Hoinit_moles = Hoinit*p.noncellvol_1OD1ml;
Htotal_moles = Hiinit_moles + Hoinit_moles;
p.Htotal_moles = Htotal_moles;

Kiinit_moles = Kiinit*p.cellvol_1OD1ml;
Koinit_moles = Koinit*p.noncellvol_1OD1ml;
Ktotal_moles = Kiinit_moles + Koinit_moles;
p.Ktotal_moles = Ktotal_moles;

Naiinit_moles = Naiinit*p.cellvol_1OD1ml;
Naoinit_moles = Naoinit*p.noncellvol_1OD1ml;
Natotal_moles = Naiinit_moles + Naoinit_moles;
p.Natotal_moles = Natotal_moles;

p.ATPADPsum_molperliter = 2.3e-3;
ATPinitmolperliter = 5.88e-4;

xinit(1) = Hiinit;
xinit(2) = ATPinitmolperliter;
xinit(3) = Kiinit;
xinit(4) = Naiinit;
xinit(5) = mempotinit;
xinit = xinit(:);

% Parameters for ODE solver and Optimization Algorithms
myodeoptions = odeset( 'RelTol', 1e-6, 'AbsTol', 1e-8, 'NonNegative', [1:5]);

myoptimoptions = optimset( 'TolCon', 1e-4, 'TolFun', 1e-4, 'TolX ', 1e-4, ...
    'MaxFunEvals', 1000000, 'MaxIter', 1000000, 'FunValCheck', 'on');

tspan_ode = [tspanK; 5*3600];
ATPweight=10;
mempotweight=0.5;

% Initial parameter guess from EN2
initparamguess = [0.02;     %beta_ATPS
                  0.09;     %gamma_{ATPSADP}
	              0.046;    %beta_ETCP
		          0.18;     %gamma_{ETCP,pmf} 
			      8e-1;     %alpha_NaH 
				  1.5e-8;   %alpha_K    
				  0.6;      %alpha_ATPuse
				  100];     %alpha_mempot

isEG = 0; %% Set this to 1 if solving an electrogenic model,
          %% and provide an initial guess for the 9th parameter

[optimparams, fvals] = fminsearch(@fcost, initparamguess, myoptimoptions);


    % cost function definition
    function mycost = fcost(a)
        
        [tout, odeout]=ode15s( @(t,x) resrhs(t, x, p, a, isEG), tspan_ode, xinit, myodeoptions);
        
        if (tout(end) < tspan_ode(end)),
            mycost = 100;
        elseif (~isreal(odeout)),
            mycost = 100;
        else
            Kin         = odeout(tspan_idx_K,  3);
            Nain        = odeout(tspan_idx_Na, 4);
            Hifinal     = odeout(end, 1);
            ATPfinal    = odeout(end, 2);
            mempotfinal = odeout(end, 5);
            Hofinal  = (p.Htotal_moles  - Hifinal*p.cellvol_1OD1ml)/p.noncellvol_1OD1ml;
            dpHfinal =  -log10(Hofinal/Hifinal);
            deltamuHfinal = p.F*mempotfinal - (p.R*p.T/log10(exp(1)))*dpHfinal;
            pmffinal = deltamuHfinal/p.F;
            mycost= sqrt( norm(Kin -  Kdata(:,2)/1000)^2  /length(Kin)^2 /norm(Kdata(:,2) /1000)^2 ) + ...
                sqrt( norm(Nain - Nadata(:,2)/1000)^2 /length(Nain)^2/norm(Nadata(:,2)/1000)^2 ) + ...
                ATPweight*abs( (ATPfinal - ATPdata)/ATPdata ) + ...
                mempotweight*abs( (pmffinal - pmf_final_data)/pmf_final_data);
        end
    end
end
