# Supplementary material for: Model Construction and Analysis of Respiration in Halobacterium salinarum
Source: PLoS One. 2016 Mar 24;11(3):e0151839. doi: 10.1371/journal.pone.0151839 (PMC4806987; doi:10.1371/journal.pone.0151839)
Supplement: S1 Matlab Code — We provide a set of scripts that can be used to plot the model output using the parameter sets in Tables 2 and 3. An example of parameter estimation to obtain parameter set EN3 is provided. Also provided are scripts that can be used for converting experimental measurements into different units. (ZIP) [file pone.0151839.s002.zip › S1_Matlab_Codes/plot_figs.m]

function plot_figs(paramset)
% Function to plot all parameter sets provided in the paper (10 sets)
%
% Input: 
% paramset = 1-5  corresponds to parameter sets EN1 to EN5. 
% paramset = 6-10 corresponds to parameter sets EG1 to EG5
%
% Ricardo C.H. del Rosario
% rcdelros@gmail.com
%
% Citation: Talaue C.O., del Rosario R.C.H., Mendoza E.M., Pfeiffer F.,
%           and Oesterhelt D., "Model Construction and Analysis of Respiration
%           in Halobacterium salinarum", PLOS ONE.

% Initialize auxillary parameters and constant values
p = initializer();


% Initial conditions 
Hiinit     = 10^(-7);   %mol/liter
Hoinit     = 10^(-6.5); %mol/liter
Kiinit     = 2.3;       %mol/liter
Naiinit    = 1.9;       %mol/liter
mempotinit = 80/1000;   %Volts
Koinit     = 0.0220;    %mol/liter
Naoinit    = 3.8;       %mol/liter

Hiinit_moles = Hiinit*p.cellvol_1OD1ml;
Hoinit_moles = Hoinit*p.noncellvol_1OD1ml;
Htotal_moles = Hiinit_moles + Hoinit_moles;
p.Htotal_moles = Htotal_moles;

Kiinit_moles = Kiinit*p.cellvol_1OD1ml;
Koinit_moles = Koinit*p.noncellvol_1OD1ml;
Ktotal_moles = Kiinit_moles + Koinit_moles;
p.Ktotal_moles = Ktotal_moles;

Naiinit_moles = Naiinit*p.cellvol_1OD1ml;
Naoinit_moles = Naoinit*p.noncellvol_1OD1ml;
Natotal_moles = Naiinit_moles + Naoinit_moles;
p.Natotal_moles = Natotal_moles;

p.ATPADPsum_molperliter = 2.3e-3;
ATPinitmolperliter = 5.88e-4;

xinit(1) = Hiinit;
xinit(2) = ATPinitmolperliter;
xinit(3) = Kiinit;
xinit(4) = Naiinit;
xinit(5) = mempotinit;
xinit = xinit(:);

% Data points for Ka+ and Na+
Kdata = [0 	 2304.688
    4.792332 	 2437.5
    10 	 2601.563
    20 	 2828.125
    40 	 2828.125
    60 	 2937.5]; %minutes, mmoles/liter

Nadata = [0 	 1851.563
    4.792332 	 1695.313
    10 	 1718.75
    20 	 1492.188
    60 	 1296.875]; %minutes, mmoles/liter

% Choose parameter set to use
EN1 = [ 1.310289e+000, 5.254982e-001, 7.315128e-001, 6.787211e-001, 1.561743e+000, 9.714105e-001, 9.108163e-001, 8.696402e-001 ];
EN2 = [ 2.000000e-002, 9.000000e-002, 4.600000e-002, 1.800000e-001, 8.000000e-001, 1.500000e-008, 6.000000e-001, 1.000000e+002 ];
EN3 = [ 1.745598e-002, 1.227195e-001, 4.821968e-002, 1.746108e-001, 2.399177e-001, 1.400000e-008, 7.708589e-001, 1.054732e+002 ];
EN4 = [ 2.005610e-001, 3.745754e-001, 1.008527e-001, 2.349778e-001, 6.917310e-001, 2.027254e-001, 8.884977e-001, 1.002367e+002 ];
EN5 = [ 4.418085e-002, 1.735496e-001, 8.515136e-002, 3.547945e-001, 3.692933e-004, 6.013327e-001, 7.794922e-001, 1.055594e+002 ];
EG1 = [ 8.350957e-001, 4.771243e-001, 1.089084e+000, 6.351806e-001, 1.088043e+000, 1.152433e+000, 1.019037e+000, 7.539880e-001, 7.597873e-001 ];
EG2 = [ 2.000000e-002, 9.000000e-002, 4.600000e-002, 1.800000e-001, 8.000000e-001, 1.500000e-008, 6.000000e-001, 1.000000e+002, 2.000000e+000 ];
EG3 = [ 1.780130e-002, 1.077926e-001, 5.389965e-002, 1.801629e-001, 9.876331e-001, 7.353360e-009, 8.681175e-001, 1.021791e+002, 1.538972e+000 ];
EG4 = [ 2.729053e-002, 2.044274e-001, 1.905621e-002, 1.544490e-001, 9.965920e-001, 1.173158e-001, 4.934111e-001, 9.944735e+001, 1.895129e+000 ];
EG5 = [ 1.064174e-001, 2.066277e-001, 1.778774e-002, 2.241206e-001, 1.055371e+000, 1.391590e-001, 8.087354e-001, 1.024820e+002, 1.452335e+000 ];

EN_mat = [ EN1(:), EN2(:), EN3(:), EN4(:), EN5(:) ];
EG_mat = [ EG1(:), EG2(:), EG3(:), EG4(:), EG5(:) ];

if paramset <= 5
    params = EN_mat(:, paramset);
    isEG=0;
elseif paramset <= 10
    params = EG_mat(:, paramset-5);
    isEG=1;
else
	error('paramset should be from 1 to 10.');
end

% solve ODE numerically
odeops = odeset('RelTol', 1e-6, 'AbsTol', 1e-8, 'NonNegative', [1:5]);
tspan = linspace(0, 36000, 500000); %10 hours, 500,000 points
[t_out, x] = ode15s( @(t,x) resrhs(t, x, p, params, isEG), tspan, xinit, odeops);
Hi     = x(:,1);
ATP    = x(:,2);
Ki     = x(:,3);
Nai    = x(:,4);
mempot = x(:,5);
xx_end = x(end,:);

[Ho, ADP, Ko, Nao, dpH, deltamuH, pmf, dpK, deltamuK, dpNa, deltamuNa] = compute_alg_variables(p, x);


% Plot
figure

subplot(2,2,1)
plot(t_out, ATP, 'r-', 'linewidth', 2)
hold on
plot(t_out, ADP, 'b-', 'linewidth', 2)
h = legend('ATP', 'ADP', 'Location', 'East');
set(h, 'Fontsize', 6);
ylabel('mol/liter', 'Fontsize', 8)
xlabel('time (sec)', 'Fontsize', 8)
ATPaxis = axis();
axis([-0.01, 10, -0.1e-3, ATPaxis(4)]);
set(gcf,'Color', 'w')
set(gca, 'Fontsize', 6);

subplot(2,2,2)
plot(Kdata(:,1)/60, Kdata(:,2)/1000, '>k', 'MarkerSize', 5)
hold on
plot(Nadata(:,1)/60, Nadata(:,2)/1000, '<k', 'MarkerSize', 5)
plot(t_out/3660, Ki, 'Color', [225, 128, 0]/255, 'linewidth', 2)
plot(t_out/3660, Nai, 'Color', [255,102,178]/255, 'linewidth',  2)
h = legend('K_i^+ (Data)', 'Na_i^+ (Data)', ...
    'K_i^+', 'Na_i^+', 'Location', 'East');
set(h, 'Fontsize', 6);
ylabel('mol/liter', 'Fontsize', 8)
xlabel('time (hr)', 'Fontsize', 8)
axis([0, 5, -0.05, 4.5]);
set(gcf,'Color', 'w')
set(gca, 'Fontsize', 6);

subplot(2,2,3)
plot(t_out/3600, 1000*pmf, 'r-', 'linewidth', 2)
hold on
plot(t_out/3600, 1000*mempot, 'g-', 'linewidth', 2)
plot(t_out/3600, -p.R*p.T/log10(exp(1))/p.F*dpH*1000, 'y-', 'linewidth', 2)
h = legend('pmf', '\Delta\Psi', '58\DeltapH', ...
    'Location',  'SouthOutside', 'Orientation', 'Horizontal');
set(h, 'Fontsize', 6);
ylabel('mV', 'Fontsize', 8)
xlabel('time (hr)', 'Fontsize', 8)
axis([-0.01, 5, -300, 600]);
set(gcf,'Color', 'w')
set(gca, 'Fontsize', 6);

subplot(2,2,4)
tindex=find(tspan > 2880, 1, 'first');
newt = tspan(1:tindex);
Npts = length(newt);
JETCP = params(3)*exp(-params(4)*pmf*p.F/(p.R*p.T));
O2cons = zeros(Npts, 1);
for i=2:Npts    
    O2cons(i) = O2cons(i-1) + JETCP(i)*(t_out(i) - t_out(i-1))/10;
end
tO2 = linspace(0, 2880/60, 10);
yO2 = tO2*(6.6315/tO2(end));
plot(tO2, yO2, '>k', 'Markersize', 5);
hold on
plot(t_out(1:tindex)/60, O2cons, 'b--', 'linewidth', 2)
h = legend('Data', 'Model', 'Location', 'East');
set(h, 'Fontsize', 6);
plot(tO2, yO2, '>k', 'Markersize', 5);
ylabel('Consumed oxygen (moles/liter)', 'Fontsize', 8)
xlabel('time (min)', 'Fontsize', 8)
set(gcf,'Color', 'w')
set(gca, 'Fontsize', 6);

end
