# Supplementary material for: Model Construction and Analysis of Respiration in Halobacterium salinarum
Source: PLoS One. 2016 Mar 24;11(3):e0151839. doi: 10.1371/journal.pone.0151839 (PMC4806987; doi:10.1371/journal.pone.0151839)
Supplement: S1 Matlab Code — We provide a set of scripts that can be used to plot the model output using the parameter sets in Tables 2 and 3. An example of parameter estimation to obtain parameter set EN3 is provided. Also provided are scripts that can be used for converting experimental measurements into different units. (ZIP) [file pone.0151839.s002.zip › S1_Matlab_Codes/README]

Plotting function and parameter estimation code.  Also provided are
auxiliary functions for unit conversion

To plot the model output of the 10 parameters in Tables 2 and 3, use
>> plot_figs(N), where N=1 to 5 correspond to set EN1 to EN5, 
and N=6 to 10 correspond to set EG1 to EG5.  

We also provide the parameter estimation code, with parameter estimation of
EN3 (Table 2) shown as an example.  This parameter set could be quickly 
calculated on a desktop PC.
>> [opt_val, opt_params] = paramest();


Contact: Ricardo del Rosario
rcdelros@gmail.com
