# Supplementary material for: Model Construction and Analysis of Respiration in Halobacterium salinarum
Source: PLoS One. 2016 Mar 24;11(3):e0151839. doi: 10.1371/journal.pone.0151839 (PMC4806987; doi:10.1371/journal.pone.0151839)
Supplement: S1 Matlab Code — We provide a set of scripts that can be used to plot the model output using the parameter sets in Tables 2 and 3. An example of parameter estimation to obtain parameter set EN3 is provided. Also provided are scripts that can be used for converting experimental measurements into different units. (ZIP) [file pone.0151839.s002.zip › S1_Matlab_Codes/resrhs.m]

function xdot=resrhs(t, x, p, a, isEG)
% The right hand side of the ODE model for respiration in H. salinarum.
% This function is used by the ODE solver
%
% Inputs:
%     x = values of the 5 model variables
%     p = auxillary parameters and constant values returned by initializer.m
%     a = the model parameters, vector with 8 or 9 elements
%     isEG = electrogenic (true) or electroneutral (false)
%
% Ricardo C.H. del Rosario
% rcdelros@gmail.com
%
% Citation: Talaue C.O., del Rosario R.C.H., Mendoza E.M., Pfeiffer F.,
%           and Oesterhelt D., "Model Construction and Analysis of Respiration
%           in Halobacterium salinarum", PLOS ONE.

xdot=zeros(size(x));

Hi     = x(1);
ATP    = x(2);
Ki     = x(3);
Nai    = x(4);
mempot = x(5);

ADP = p.ATPADPsum_molperliter - ATP;
Ho  = (p.Htotal_moles  - Hi*p.cellvol_1OD1ml)/p.noncellvol_1OD1ml;
Ko  = (p.Ktotal_moles  - Ki*p.cellvol_1OD1ml)/p.noncellvol_1OD1ml;
Nao = (p.Natotal_moles - Nai*p.cellvol_1OD1ml)/p.noncellvol_1OD1ml;

bATPS     = a(1);
gATPS_ADP = a(2);
bETCP     = a(3);
gETCP_pmf = a(4);
aNaH      = a(5);
aK        = a(6);
aATPuse   = a(7);
bmempot   = a(8);

if isEG
    if length(a) > 8
        protonperNa = a(9);
    else
        protonperNa = p.protonperNa;
    end
end

dpH =  -log10(Ho/Hi);
deltamuH = p.F*mempot - p.R*p.T/log10(exp(1))*dpH;
pmf = deltamuH/p.F;

dpK =  -log10(Ko/Ki);
deltamuK = p.F*mempot - p.R*p.T/log10(exp(1))*dpK;

dpNa =  -log10(Nao/Nai);
deltamuNa = p.F*mempot - p.R*p.T/log10(exp(1))*dpNa;

JATPSynth = bATPS*(ADP)^gATPS_ADP * pmf;

JATPuse = aATPuse*ATP;

if isEG
    JNaH = aNaH*(protonperNa*deltamuH - deltamuNa);
else
    JNaH = aNaH*(dpNa - dpH);
end

JK = aK*deltamuK;

JETC = bETCP*exp(- gETCP_pmf *pmf * p.F / (p.R*p.T));

if isEG
    Hidot = p.protonperATP*JATPSynth  - JETC + protonperNa*JNaH;
else
    Hidot = p.protonperATP*JATPSynth  - JETC + JNaH;
end

ATPdot = JATPSynth - JATPuse;

Kidot = JK;

Naidot = -JNaH;

if isEG
    mempotdot =  bmempot*(JETC ...
        - p.protonperATP*JATPSynth  - JK ...
        - (protonperNa-1)*JNaH);
else
    mempotdot =  bmempot*(JETC - p.protonperATP*JATPSynth - JK);
end

xdot(1) = Hidot;
xdot(2) = ATPdot;
xdot(3) = Kidot;
xdot(4) = Naidot;
xdot(5) = mempotdot;

return
